# Supplementary material for: Blood Inflammatory Markers as Predictors of Effusion Characteristics and Postoperative Hearing Outcomes in Children with Otitis Media with Effusion: A Retrospective Study
Source: Medicina (Kaunas). 2025 Aug 25;61(9):1520. doi: 10.3390/medicina61091520 (PMC12471527; doi:10.3390/medicina61091520)
Supplement: Supplementary file 1 [file medicina-61-01520-s001.zip]

Archive with 1 entries (1 files):
- medicina-3799121-supplementary.pdf
